# Supplementary material for: Acid-treated Staphylococcus aureus induces acute silkworm hemolymph melanization
Source: PLoS One. 2024 May 30;19(5):e0298502. doi: 10.1371/journal.pone.0298502 (PMC11139275; doi:10.1371/journal.pone.0298502)
Supplement: S1 Dataset — (XLSX) [file pone.0298502.s002.xlsx]

## Sheet: Fig. 2B
Fig. 2B
2020,4,20	Matsumoto Y.		C. acnes: ATCC6919
2020,11,18	37˚C, 3 h		S. aureus: Newman
	injection	Melanization (A490)								Average
	1. Saline	0.123	0.122	0.17	0.132	0.147	0.186	0.149	0.167	0.1495
	2. C. acnes [AC] (1 x 108 /larva)	0.385	0.275	0.278	0.21	0.232	0.382	0.487	0.555	0.3505
	3. S. aureus [AC] (1 x 108 /larva)	0.191	0.138	0.168	0.13	0.159	0.181	0.236	0.255	0.18225

## Sheet: Fig. 3C
Fig. 3C
2022,1,22	Sato E.
2022,1,26	37˚C, 3 h		S. aureus: Newman
	injection	Melanization (A490)												Average
	1. Saline	0.142	0.108	0.104	0.128	0.103	0.111	0.134	0.116	0.13	0.112	0.127	0.168	0.123583
	2. C. acnes Sup	0.115	0.087	0.105	0.124	0.096	0.115	0.104	0.091	0.134	0.123	0.13		0.111273
	3. S. aureus [AC]	0.19	0.178	0.133	0.113	0.141	0.18	0.185	0.265	0.137	0.186	0.252	0.191	0.17925
	4. C. acnes CS treated S. aureus [AC] Sup	0.126	0.102	0.107	0.095	0.109	0.101	0.098	0.099	0.091	0.126	0.121	0.091	0.1055
	5. C. acnes CS treated S. aureus [AC] Ppt	0.316	0.395	0.239	0.102	0.249	0.457	0.266	0.331	0.32	0.18	0.198		0.277545

## Sheet: Fig. 4C
Fig. 4C
2023,2,7	Sato E.
	37˚C, 3 h		S. aureus: Newman
	injection	Melanization (A490)						Average
	1. S. aureus [AC]	0.124	0.137	0.185	0.134	0.261	0.157	0.166333
	2. S. aureus [AC] 1% PA	0.479	0.247	0.145	0.315	0.298	0.272	0.292667

## Sheet: Fig. 5C
Fig. 5C
2023,1,20	Sato E.
	37˚C, 3 h		S. aureus: Newman
	injection	Melanization (A490)						Average
	1. S. aureus [AC]	0.268	0.227	0.269	0.285	0.252		0.2602
	2. S. aureus [AC] 0.8% AA	0.424	0.214	0.326	0.387	0.416	0.315	0.347

## Sheet: Fig. 5E
Fig. 5E
2023,1,21	Sato E.
	37˚C, 3 h		S. aureus: Newman
	injection	Melanization (A490)							Average
	1. S. aureus [AC]	0.228	0.195	0.468	0.21	0.173	0.273		0.257833
	2. S. aureus [AC] 1.2% LA	0.323	0.704	0.373	0.556	0.32	0.443	0.647	0.480857

## Sheet: Fig. 5G
Fig. 5G
2023,1,21	Sato E.
	37˚C, 3 h		S. aureus: Newman
	injection	Melanization (A490)							Average
	1. S. aureus [AC]	0.09	0.169	0.123	0.19	0.144			0.1432
	2. S. aureus [AC] 0.5% HA	0.818	0.87	0.772	0.694	0.85	0.849	0.682	0.790714

## Sheet: Fig. 6C
Fig. 6C
2023,1,26	Sato E.
	37˚C, 3 h		S. aureus: Newman
	injection	Melanization (A490)						Average
	1. Saline	0.091	0.099	0.112	0.104	0.106	0.096	0.101333
	2. S. aureus [AC] pH 7	0.135	0.132	0.239	0.126	0.178	0.19	0.166667
	3. S. aureus [Ppt] pH 2	0.947	0.936	0.925	0.743	0.893	0.948	0.898667
	3. S. aureus [Ppt] pH 3	0.558	0.411	0.514	0.444	0.434	0.748	0.518167
	3. S. aureus [Ppt] pH 4	0.419	0.306	0.266	0.313	0.797		0.4202

## Sheet: Fig. 7C
Fig. 7C
2023,1,28	Sato E.
	37˚C, 3 h		S. aureus: Newman
	injection	Melanization (A490)						Average
	1. Saline	0.123	0.108	0.112	0.105	0.09	0.114	0.108667
	2. S. aureus [AC] pH 3	0.462	0.868	0.772	0.348	0.681		0.6262
	3. S. aureus [Ppt] pH 3	0.219	0.317	0.3	0.404	0.197	0.343	0.296667

## Sheet: SupFig. 1A
SupFig. 1A
2024,3,26	Matsumoto Y.
	37˚C, 3 h
	injection	Melanization (A490)				Average
	1. Saline	0.089	0.1	0.069	0.076	0.0835
	2. Propionic acid (130 mM)(PA)	0.079	0.086	0.064	0.089	0.0795
	3. Acetic acid (130 mM)(AA)	0.062	0.074	0.084	0.085	0.07625
	2. Lactic acid (130 mM)(LA)	0.088	0.078	0.083	0.086	0.08375
	2. Hydrochloric acid (130 mM)(HA)	0.086	0.085	0.069	0.084	0.081

## Sheet: SupFig. 1B
SupFig. 1B
2024,3,26	Matsumoto Y.
	37˚C, 3 h
	injection	Melanization (A490)				Average
	1. Saline	0.103	0.075	0.092	0.063	0.08325
	2. Prorease K	0.088	0.064	0.102	0.1	0.0885
